# Supplementary material for: Prevention of the Aggregation of Nanoparticles during the Synthesis of Nanogold-Containing Silica Aerogels
Source: Gels. 2018 Jun 19;4(2):55. doi: 10.3390/gels4020055 (PMC6209257; doi:10.3390/gels4020055)
Supplement: Supplementary file 1 [file gels-04-00055-s001.zip]

Archive with 5 entries (4 files):
- gels-315181-SI/
- gels-315181-SI/Figure S1.jpg
- gels-315181-SI/Figure S2.png
- gels-315181-SI/Formatted suplementary.pdf
- gels-315181-SI/Video S1.mp4
